# Supplementary material for: Spatial transcriptomic and single-nucleus analysis reveals heterogeneity in a gigantic single-celled syncytium
Source: eLife. 2022 Feb 23;11:e69745. doi: 10.7554/eLife.69745 (PMC8865844; doi:10.7554/eLife.69745)
Supplement: Supplementary file 2. — Excel sheets containing sampling information, sequencing library pooling scheme, and metadata such as grid coordinates and sequencing depth per grid. Sequencing depth is provided as the number of paired reads per grid, and only the grids that are analyzed in the article are listed on sheet 3. [file elife-69745-supp2.xlsx]

## Sheet: SM1
	1	2	3	4	5	6	7	8	9	10	11	12	13	14	15	16	17	18	19	20	21	22	23	24
A
B
C
D
E
F
G	Collected manually
H	BEFORE spinning
I
J
K
L
M
N
O
P
PLATE 1														PLATE 2														PLATE 3
	1	2	3	4	5	6	7	8	9	10	11	12			1	2	3	4	5	6	7	8	9	10	11	12			1	2	3	4	5	6	7	8	9	10	11	12
A	A6	B6	A7	B7	A8	B8	A9	B9	A10	B10	A11	B11		A	A12	B12	A13	B13	A14	B14	A15	B15	G16	N16	J17	O18		A	K19	G20	N20	J21	O22	K23	G24	N24
B	C6	D6	C7	D7	C8	D8	C9	D9	C10	D10	C11	D11		B	C12	D12	C13	D13	C14	D14	C15	D15	I16	P16	L17	H18		B	M19	I20	P20	L21	H22	M23	I24	P24
C	E6	F6	E7	F7	E8	F8	E9	F9	E10	F10	E11	F11		C	E12	F12	E13	F13	E14	F14	E15	F15	K16	G17	N17	J18		C	O19	K20	G21	N21	J22	O23	K24	A1
D	G6	H6	G7	H7	G8	H8	G9	H9	G10	H10	G11	H11		D	G12	H12	G13	H13	G14	H14	G15	H15	M16	I17	P17	L18		D	H19	M20	I21	P21	L22	H23	M24	C1
E	I6	J6	I7	J7	I8	J8	I9	J9	I10	J10	I11	J11		E	I12	J12	I13	J13	I14	J14	I15	J15	O16	K17	G18	N18		E	J19	O20	K21	G22	N22	K23	O24	E1
F	K6	L6	K7	L7	K8	L8	K9	L9	K10	L10	K11	L11		F	K12	L12	K13	L13	K14	L14	K15	L15	H16	M17	I18	P18		F	L19	H20	M21	I22	P22	L23	H24	B1
G	M6	N6	M7	N7	M8	N8	M9	N9	M10	N10	M11	N11		G	M12	N12	M13	N13	M14	N14	M15	N15	J16	O17	K18	G19		G	N19	J20	O21	K22	G23	N23	J24	D1
H	O6	P6	O7	P7	O8	P8	O9	P9	O10	P10	O11	P11		H	O12	P12	O13	P13	O14	P14	O15	P15	L16	H17	M18	I19		H	P19	L20	H21	M22	I23	P23	L24	F1
Nextera library indexing with primer sets A and B in order to sequence as a pool																													added to other seq lib				added to other seq lib
																													=				=
PLATE 1 seq lib pool GER065														PLATE 2 seq lib pool GER065															GER064				GER066
	1	2	3	4	5	6	7	8	9	10	11	12			1	2	3	4	5	6	7	8	9	10	11	12
A	A6A	B6A	A7A	B7A	A8A	B8A	A9A	B9A	A10A	B10A	A11A	B11A		A	A12B	B12B	A13B	B13B	A14B	B14B	A15B	B15B	G16B	N16B	J17B	O18B
B	C6A	D6A	C7A	D7A	C8A	D8A	C9A	D9A	C10A	D10A	C11A	D11A		B	C12B	D12B	C13B	D13B	C14B	D14B	C15B	D15B	I16B	P16B	L17B	H18B
C	E6A	F6A	E7A	F7A	E8A	F8A	E9A	F9A	E10A	F10A	E11A	F11A		C	E12B	F12B	E13B	F13B	E14B	F14B	E15B	F15B	K16B	G17B	N17B	J18B
D	G6A	H6A	G7A	H7A	G8A	H8A	G9A	H9A	G10A	H10A	G11A	H11A		D	G12B	H12B	G13B	H13B	G14B	H14B	G15B	H15B	M16B	I17B	P17B	L18B
E	I6A	J6A	I7A	J7A	I8A	J8A	I9A	J9A	I10A	J10A	I11A	J11A		E	I12B	J12B	I13B	J13B	I14B	J14B	I15B	J15B	O16B	K17B	G18B	N18B
F	K6A	L6A	K7A	L7A	K8A	L8A	K9A	L9A	K10A	L10A	K11A	L11A		F	K12B	L12B	K13B	L13B	K14B	L14B	K15B	L15B	H16B	M17B	I18B	P18B
G	M6A	N6A	M7A	N7A	M8A	N8A	M9A	N9A	M10A	N10A	M11A	N11A		G	M12B	N12B	M13B	N13B	M14B	N14B	M15B	N15B	J16B	O17B	K18B	G19B
H	O6A	P6A	O7A	P7A	O8A	P8A	O9A	P9A	O10A	P10A	O11A	P11A		H	O12B	P12B	O13B	P13B	O14B	P14B	O15B	P15B	L16B	H17B	M18B	I19B

## Sheet: SM1_Grid
384_Plate_Position	96_Plate_Number	96_Plate_Position	Grid_Coordinates
A6	1	A1	A16
C6	1	B1	A14
E6	1	C1	A12
G6	1	D1	A10
I6	1	E1	A8
K6	1	F1	A6
M6	1	G1	A4
O6	1	H1	A2
B6	1	A2	A15
D6	1	B2	A13
F6	1	C2	A11
H6	1	D2	A9
J6	1	E2	A7
L6	1	F2	A5
N6	1	G2	A3
P6	1	H2	A1
A7	1	A3	B16
C7	1	B3	B14
E7	1	C3	B12
G7	1	D3	B10
I7	1	E3	B8
K7	1	F3	B6
M7	1	G3	B4
O7	1	H3	B2
B7	1	A4	B15
D7	1	B4	B13
F7	1	C4	B11
H7	1	D4	B9
J7	1	E4	B7
L7	1	F4	B5
N7	1	G4	B3
P7	1	H4	B1
A8	1	A5	C16
C8	1	B5	C14
E8	1	C5	C12
G8	1	D5	C10
I8	1	E5	C8
K8	1	F5	C6
M8	1	G5	C4
O8	1	H5	C2
B8	1	A6	C15
D8	1	B6	C13
F8	1	C6	C11
H8	1	D6	C9
J8	1	E6	C7
L8	1	F6	C5
N8	1	G6	C3
P8	1	H6	C1
A9	1	A7	D16
C9	1	B7	D14
E9	1	C7	D12
G9	1	D7	D10
I9	1	E7	D8
K9	1	F7	D6
M9	1	G7	D4
O9	1	H7	D2
B9	1	A8	D15
D9	1	B8	D13
F9	1	C8	D11
H9	1	D8	D9
J9	1	E8	D7
L9	1	F8	D5
N9	1	G8	D3
P9	1	H8	D1
A10	1	A9	E16
C10	1	B9	E14
E10	1	C9	E12
G10	1	D9	E10
I10	1	E9	E8
K10	1	F9	E6
M10	1	G9	E4
O10	1	H9	E2
B10	1	A10	E15
D10	1	B10	E13
F10	1	C10	E11
H10	1	D10	E9
J10	1	E10	E7
L10	1	F10	E5
N10	1	G10	E3
P10	1	H10	E1
A11	1	A11	F16
C11	1	B11	F14
E11	1	C11	F12
G11	1	D11	F10
I11	1	E11	F8
K11	1	F11	F6
M11	1	G11	F4
O11	1	H11	F2
B11	1	A12	F15
D11	1	B12	F13
F11	1	C12	F11
H11	1	D12	F9
J11	1	E12	F7
L11	1	F12	F5
N11	1	G12	F3
P11	1	H12	F1
A12	2	A1	G16
C12	2	B1	G14
E12	2	C1	G12
G12	2	D1	G10
I12	2	E1	G8
K12	2	F1	G6
M12	2	G1	G4
O12	2	H1	G2
B12	2	A2	G15
D12	2	B2	G13
F12	2	C2	G11
H12	2	D2	G9
J12	2	E2	G7
L12	2	F2	G5
N12	2	G2	G3
P12	2	H2	G1
A13	2	A3	H16
C13	2	B3	H14
E13	2	C3	H12
G13	2	D3	H10
I13	2	E3	H8
K13	2	F3	H6
M13	2	G3	H4
O13	2	H3	H2
B13	2	A4	H15
D13	2	B4	H13
F13	2	C4	H11
H13	2	D4	H9
J13	2	E4	H7
L13	2	F4	H5
N13	2	G4	H3
P13	2	H4	H1
A14	2	A5	I16
C14	2	B5	I14
E14	2	C5	I12
G14	2	D5	I10
I14	2	E5	I8
K14	2	F5	I6
M14	2	G5	I4
O14	2	H5	I2
B14	2	A6	I15
D14	2	B6	I13
F14	2	C6	I11
H14	2	D6	I9
J14	2	E6	I7
L14	2	F6	I5
N14	2	G6	I3
P14	2	H6	I1
A15	2	A7	J16
C15	2	B7	J14
E15	2	C7	J12
G15	2	D7	J10
I15	2	E7	J8
K15	2	F7	J6
M15	2	G7	J4
O15	2	H7	J2
B15	2	A8	J15
D15	2	B8	J13
F15	2	C8	J11
H15	2	D8	J9
J15	2	E8	J7
L15	2	F8	J5
N15	2	G8	J3
P15	2	H8	J1
G16	2	A9	K10
I16	2	B9	K8
K16	2	C9	K6
M16	2	D9	K4
O16	2	E9	K2
H16	2	F9	K9
J16	2	G9	K7
L16	2	H9	K5
N16	2	A10	K3
P16	2	B10	K1
G17	2	C10	L10
I17	2	D10	L8
K17	2	E10	L6
M17	2	F10	L4
O17	2	G10	L2
H17	2	H10	L9
J17	2	A11	L7
L17	2	B11	L5
N17	2	C11	L3
P17	2	D11	L1
G18	2	E11	M10
I18	2	F11	M8
K18	2	G11	M6
M18	2	H11	M4
O18	2	A12	M2
H18	2	B12	M9
J18	2	C12	M7
L18	2	D12	M5
N18	2	E12	M3
P18	2	F12	M1
G19	2	G12	N10
I19	2	H12	N8
K19	3	A1	N6
M19	3	B1	N4
O19	3	C1	N2
H19	3	D1	N9
J19	3	E1	N7
L19	3	F1	N5
N19	3	G1	N3
P19	3	H1	N1
G20	3	A2	O10
I20	3	B2	O8
K20	3	C2	O6
M20	3	D2	O4
O20	3	E2	O2
H20	3	F2	O9
J20	3	G2	O7
L20	3	H2	O5
N20	3	A3	O3
P20	3	B3	O1
G21	3	C3	P10
I21	3	D3	P8
K21	3	E3	P6
M21	3	F3	P4
O21	3	G3	P2
H21	3	H3	P9
J21	3	A4	P7
L21	3	B4	P5
N21	3	C4	P3
P21	3	D4	P1
G22	3	E4	Q10
I22	3	F4	Q8
K22	3	G4	Q6
M22	3	H4	Q4
O22	3	A5	Q2
H22	3	B5	Q9
J22	3	C5	Q7
L22	3	D5	Q5
N22	3	E5	Q3
P22	3	F5	Q1
G23	3	G5	R10
I23	3	H5	R8
K23	3	A6	R6
M23	3	B6	R4
O23	3	C6	R2
H23	3	D6	R9
K23	3	E6	R7
L23	3	F6	R5
N23	3	G6	R3
P23	3	H6	R1
G24	3	A7	S10
I24	3	B7	S8
K24	3	C7	S6
M24	3	D7	S4
O24	3	E7	S2
H24	3	F7	S9
J24	3	G7	S7
L24	3	H7	S5
N24	3	A8	S3
P24	3	B8	S1
A1	3	C8	C17
C1	3	D8	D17
E1	3	E8	E17
B1	3	F8	F17
D1	3	G8	G17
F1	3	H8	H17

## Sheet: SM1_Coordinates
Well_ID	Spatial_1	Spatial_2	reads
BSS1_A10_plate1_E15	5	15	1141805
BSS1_A10_plate2_K3	11	3	823236
BSS1_A11_plate1_F16	6	16	668968
BSS1_A12_plate1_F15	6	15	2299436
BSS1_A1_plate2_G16	7	16	1600690
BSS1_A5_plate1_C16	3	16	927686
BSS1_A6_plate1_C15	3	15	1257390
BSS1_A7_plate1_D16	4	16	1070825
BSS1_A8_plate1_D15	4	15	933449
BSS1_A9_plate1_E16	5	16	1072006
BSS1_A9_plate2_K10	11	10	443699
BSS1_B10_plate1_E13	5	13	838851
BSS1_B10_plate2_K1	11	1	494462
BSS1_B11_plate1_F14	6	14	2012740
BSS1_B11_plate2_L5	12	5	429996
BSS1_B12_plate1_F13	6	13	2165587
BSS1_B1_plate2_G14	7	14	642904
BSS1_B2_plate2_G13	7	13	734240
BSS1_B3_plate2_H14	8	14	602969
BSS1_B4_plate2_H13	8	13	730269
BSS1_B5_plate1_C14	3	14	921391
BSS1_B5_plate2_I14	9	14	772552
BSS1_B6_plate2_I13	9	13	617984
BSS1_B7_plate1_D14	4	14	636780
BSS1_B7_plate2_J14	10	14	1415661
BSS1_B8_plate1_D13	4	13	977742
BSS1_B8_plate2_J13	10	13	425071
BSS1_B9_plate1_E14	5	14	995646
BSS1_B9_plate2_K8	11	8	1551591
BSS1_C10_plate1_E11	5	11	890730
BSS1_C11_plate1_F12	6	12	894578
BSS1_C12_plate1_F11	6	11	1360899
BSS1_C12_plate2_M7	13	7	1683516
BSS1_C1_plate2_G12	7	12	456164
BSS1_C2_plate1_A11	1	11	514315
BSS1_C2_plate2_G11	7	11	736505
BSS1_C3_plate2_H12	8	12	559998
BSS1_C4_plate1_B11	2	11	481189
BSS1_C4_plate2_H11	8	11	644746
BSS1_C5_plate2_I12	9	12	679324
BSS1_C6_plate1_C11	3	11	895194
BSS1_C6_plate2_I11	9	11	700715
BSS1_C7_plate2_J12	10	12	551990
BSS1_C8_plate1_D11	4	11	894124
BSS1_C8_plate2_J11	10	11	480741
BSS1_C9_plate1_E12	5	12	1788124
BSS1_C9_plate2_K6	11	6	605082
BSS1_D10_plate1_E9	5	9	1180703
BSS1_D11_plate1_F10	6	10	782888
BSS1_D11_plate2_L1	12	1	652885
BSS1_D12_plate1_F9	6	9	1163383
BSS1_D12_plate2_M5	13	5	501283
BSS1_D1_plate2_G10	7	10	520667
BSS1_D2_plate2_G9	7	9	487674
BSS1_D3_plate1_B10	2	10	518917
BSS1_D3_plate2_H10	8	10	1279657
BSS1_D4_plate2_H9	8	9	1395467
BSS1_D5_plate1_C10	3	10	810522
BSS1_D5_plate2_I10	9	10	709538
BSS1_D6_plate2_I9	9	9	1342935
BSS1_D7_plate1_D10	4	10	767267
BSS1_D7_plate2_J10	10	10	862778
BSS1_D8_plate1_D9	4	9	764327
BSS1_D8_plate2_J9	10	9	1588381
BSS1_D9_plate1_E10	5	10	922608
BSS1_D9_plate2_K4	11	4	1461678
BSS1_E10_plate1_E7	5	7	649643
BSS1_E10_plate2_L6	12	6	452213
BSS1_E11_plate1_F8	6	8	724704
BSS1_E12_plate1_F7	6	7	1393055
BSS1_E1_plate2_G8	7	8	484374
BSS1_E2_plate2_G7	7	7	511754
BSS1_E3_plate2_H8	8	8	759476
BSS1_E4_plate2_H7	8	7	871559
BSS1_E5_plate2_I8	9	8	405480
BSS1_E6_plate2_I7	9	7	451212
BSS1_E7_plate1_D8	4	8	632372
BSS1_E7_plate2_J8	10	8	542012
BSS1_E8_plate1_D7	4	7	719404
BSS1_E8_plate2_J7	10	7	1130794
BSS1_E9_plate1_E8	5	8	1532897
BSS1_E9_plate2_K2	11	2	1132657
BSS1_F11_plate1_F6	6	6	749882
BSS1_F11_plate2_M8	13	8	1166712
BSS1_F12_plate2_M1	13	1	629642
BSS1_F1_plate1_A6	1	6	833639
BSS1_F1_plate2_G6	7	6	603081
BSS1_F2_plate1_A5	1	5	490459
BSS1_F2_plate2_G5	7	5	1000747
BSS1_F3_plate1_B6	2	6	1128618
BSS1_F3_plate2_H6	8	6	354645
BSS1_F4_plate1_B5	2	5	503321
BSS1_F4_plate2_H5	8	5	714043
BSS1_F5_plate1_C6	3	6	416251
BSS1_F5_plate2_I6	9	6	532465
BSS1_F6_plate1_C5	3	5	646833
BSS1_F6_plate2_I5	9	5	418951
BSS1_F7_plate1_D6	4	6	708618
BSS1_F7_plate2_J6	10	6	1602022
BSS1_F8_plate1_D5	4	5	625962
BSS1_F8_plate2_J5	10	5	1431449
BSS1_F9_plate1_E6	5	6	1073619
BSS1_F9_plate2_K9	11	9	1061668
BSS1_G10_plate1_E3	5	3	982276
BSS1_G11_plate1_F4	6	4	1037263
BSS1_G11_plate2_M6	13	6	519473
BSS1_G12_plate1_F3	6	3	1998488
BSS1_G1_plate1_A4	1	4	420810
BSS1_G1_plate2_G4	7	4	708604
BSS1_G2_plate2_G3	7	3	377671
BSS1_G3_plate1_B4	2	4	865373
BSS1_G3_plate2_H4	8	4	625175
BSS1_G4_plate2_H3	8	3	496020
BSS1_G5_plate1_C4	3	4	1198064
BSS1_G5_plate2_I4	9	4	547547
BSS1_G6_plate1_C3	3	3	571234
BSS1_G7_plate1_D4	4	4	1298410
BSS1_G7_plate2_J4	10	4	348971
BSS1_G8_plate1_D3	4	3	743990
BSS1_G8_plate2_J3	10	3	436809
BSS1_G9_plate1_E4	5	4	770002
BSS1_G9_plate2_K7	11	7	1935177
BSS1_H10_plate1_E1	5	1	494430
BSS1_H11_plate1_F2	6	2	945918
BSS1_H11_plate2_M4	13	4	642536
BSS1_H12_plate1_F1	6	1	899378
BSS1_H12_plate2_N8	14	8	406864
BSS1_H2_plate2_G1	7	1	1166096
BSS1_H3_plate2_H2	8	2	689991
BSS1_H4_plate2_H1	8	1	474573
BSS1_H5_plate2_I2	9	2	617165
BSS1_H7_plate2_J2	10	2	876096
BSS1_H8_plate2_J1	10	1	405646
BSS1_H9_plate1_E2	5	2	2505637
BSS1_H9_plate2_K5	11	5	456841
BSS1_A1_plate3_N6	14	6	4367145
BSS1_B1_plate3_N4	14	4	325883
BSS1_C1_plate3_N2	14	2	340929
BSS1_D1_plate3_N9	14	9	531725
BSS1_E1_plate3_N7	14	7	4679905
BSS1_F1_plate3_N5	14	5	1521474
BSS1_G1_plate3_N3	14	3	376014
BSS1_H1_plate3_N1	14	1	344844
BSS1_B2_plate3_O8	15	8	285159
BSS1_C2_plate3_O6	15	6	382237
BSS1_D2_plate3_O4	15	4	1133059
BSS1_E2_plate3_O2	15	2	255231
BSS1_F2_plate3_O9	15	9	377553
BSS1_G2_plate3_O7	15	7	253011
BSS1_H2_plate3_O5	15	5	295581
BSS1_A3_plate3_O3	15	3	4343048
BSS1_B3_plate3_O1	15	1	245754
BSS1_C3_plate3_P10	16	10	293250
BSS1_D3_plate3_P8	16	8	301823
BSS1_E3_plate3_P6	16	6	251252
BSS1_F3_plate3_P4	16	4	520553
BSS1_G3_plate3_P2	16	2	567428
BSS1_H3_plate3_P9	16	9	324699
BSS1_A4_plate3_P7	16	7	356227
BSS1_B4_plate3_P5	16	5	362552
BSS1_C4_plate3_P3	16	3	256961
BSS1_D4_plate3_P1	16	1	307686
BSS1_E4_plate3_Q10	17	10	412926
BSS1_F4_plate3_Q8	17	8	297492
BSS1_G4_plate3_Q6	17	6	337037
BSS1_H4_plate3_Q4	17	4	332931
BSS1_A5_plate3_Q2	17	2	358962
BSS1_B5_plate3_Q9	17	9	261288
BSS1_C5_plate3_Q7	17	7	213199
BSS1_D5_plate3_Q5	17	5	272377
BSS1_E5_plate3_Q3	17	3	2693627
BSS1_F5_plate3_Q1	17	1	486416
BSS1_H5_plate3_R8	18	8	426536
BSS1_A6_plate3_R6	18	6	388295
BSS1_B6_plate3_R4	18	4	332826
BSS1_C6_plate3_R2	18	2	319243
BSS1_D6_plate3_R9	18	9	206903
BSS1_E6_plate3_R7	18	7	341146
BSS1_F6_plate3_R5	18	5	300589
BSS1_G6_plate3_R3	18	3	334281
BSS1_H6_plate3_R1	18	1	323500
BSS1_B7_plate3_S8	19	8	218446
BSS1_C7_plate3_S6	19	6	322336
BSS1_D7_plate3_S4	19	4	296332
BSS1_E7_plate3_S2	19	2	308720
BSS1_G7_plate3_S7	19	7	251834
BSS1_H7_plate3_S5	19	5	307541
BSS1_A8_plate3_S3	19	3	355930
BSS1_B8_plate3_S1	19	1	442427
BSS1_C8_plate3_C17	3	17	304233
BSS1_E8_plate3_E17	5	17	344968
BSS1_F8_plate3_F17	6	17	229559
BSS1_H8_plate3_H17	8	17	271031
