# Supplementary material for: Spatial transcriptomic and single-nucleus analysis reveals heterogeneity in a gigantic single-celled syncytium
Source: eLife. 2022 Feb 23;11:e69745. doi: 10.7554/eLife.69745 (PMC8865844; doi:10.7554/eLife.69745)
Supplement: Supplementary file 4. — Excel sheets containing sampling information, sequencing library pooling scheme, and metadata such as grid coordinates and sequencing depth per grid. Sequencing depth is provided as the number of paired reads per grid, and only the grids that are analyzed in the article are listed on sheet 3. [file elife-69745-supp4.xlsx]

## Sheet: SM3
	1	2	3	4	5	6	7	8	9	10	11	12	13	14	15	16	17	18	19	20	21	22	23	24
A
B
C
D
E
F
G
H
I
J
K
L
M
N
O
P
PLATE 1														PLATE 2
	1	2	3	4	5	6	7	8	9	10	11	12			1	2	3	4	5	6	7	8	9	10	11	12
A	A8	B8	A9	B9	A10	B10	A11	B11	A12	B12	A13	B13		A	A14	B14	A15	B15	A16	B16	A17	B17
B	C8	D8	C9	D9	C10	D10	C11	D11	C12	D12	C13	D13		B	C14	D14	C15	D15	C16	D16	C17	D17
C	E8	F8	E9	F9	E10	F10	E11	F11	E12	F12	E13	F13		C	E14	F14	E15	F15	E16	F16	E17	F17
D	G8	H8	G9	H9	G10	H10	G11	H11	G12	H12	G13	H13		D	G14	H14	G15	H15	G16	H16	G17	H17
E	I8	J8	I9	J9	I10	J10	I11	J11	I12	J12	I13	J13		E	I14	J14	I15	J15	I16	J16	I17	J17
F	K8	L8	K9	L9	K10	L10	K11	L11	K12	L12	K13	L13		F	K14	L14	K15	L15	K16	L16	K17	L17
G	M8	N8	M9	N9	M10	N10	M11	N11	M12	N12	M13	N13		G	M14	N14	M15	N15	M16	N16	M17	N17
H	O8	P8	O9	P9	O10	P10	O11	P11	O12	P12	O13	P13		H	O14	P14	O15	P15	O16	P16	O17	P17
Nextera library indexing with primer sets A and B in order to sequence as a pool
PLATE 1 seq lib GER064														PLATE 2 seq lib GER064
	1	2	3	4	5	6	7	8	9	10	11	12			1	2	3	4	5	6	7	8	9	10	11	12
A	A8B	B8B	A9B	B9B	A10B	B10B	A11B	B11B	A12B	B12B	A13B	B13B		A	A14A	B14A	A15A	B15A	A16A	B16A	A17A	B17A	K19A	G20A	N20A	J21A
B	C8B	D8B	C9B	D9B	C10B	D10B	C11B	D11B	C12B	D12B	C13B	D13B		B	C14A	D14A	C15A	D15A	C16A	D16A	C17A	D17A	M19A	I20A	P20A	L21A
C	E8B	F8B	E9B	F9B	E10B	F10B	E11B	F11B	E12B	F12B	E13B	F13B		C	E14A	F14A	E15A	F15A	E16A	F16A	E17A	F17A	O19A	K20A	G21A	N21A
D	G8B	H8B	G9B	H9B	G10B	H10B	G11B	H11B	G12B	H12B	G13B	H13B		D	G14A	H14A	G15A	H15A	G16A	H16A	G17A	H17A	H19A	M20A	I21A	P21A
E	I8B	J8B	I9B	J9B	I10B	J10B	I11B	J11B	I12B	J12B	I13B	J13B		E	I14A	J14A	I15A	J15A	I16A	J16A	I17A	J17A	J19A	O20A	K21A	G22A
F	K8B	L8B	K9B	L9B	K10B	L10B	K11B	L11B	K12B	L12B	K13B	L13B		F	K14A	L14A	K15A	L15A	K16A	L16A	K17A	L17A	L19A	H20A	M21A	I22A
G	M8B	N8B	M9B	N9B	M10B	N10B	M11B	N11B	M12B	N12B	M13B	N13B		G	M14A	N14A	M15A	N15A	M16A	N16A	M17A	N17A	N19A	J20A	O21A	K22A
H	O8B	P8B	O9B	P9B	O10B	P10B	O11B	P11B	O12B	P12B	O13B	P13B		H	O14A	P14A	O15A	P15A	O16A	P16A	O17A	P17A	P19A	L20A	H21A	M22A
																							SM1 plate 3 row 1-4

## Sheet: SM3_Grid
384_Plate_Position	96_Plate_Number	96_Plate_Position	Grid_Coordinates
A8	1	A1	A16
C8	1	B1	A14
E8	1	C1	A12
G8	1	D1	A10
I8	1	E1	A8
K8	1	F1	A6
M8	1	G1	A4
O8	1	H1	A2
B8	1	A2	A15
D8	1	B2	A13
F8	1	C2	A11
H8	1	D2	A9
J8	1	E2	A7
L8	1	F2	A5
N8	1	G2	A3
P8	1	H2	A1
A9	1	A3	B16
C9	1	B3	B14
E9	1	C3	B12
G9	1	D3	B10
I9	1	E3	B8
K9	1	F3	B6
M9	1	G3	B4
O9	1	H3	B2
B9	1	A4	B15
D9	1	B4	B13
F9	1	C4	B11
H9	1	D4	B9
J9	1	E4	B7
L9	1	F4	B5
N9	1	G4	B3
P9	1	H4	B1
A10	1	A5	C16
C10	1	B5	C14
E10	1	C5	C12
G10	1	D5	C10
I10	1	E5	C8
K10	1	F5	C6
M10	1	G5	C4
O10	1	H5	C2
B10	1	A6	C15
D10	1	B6	C13
F10	1	C6	C11
H10	1	D6	C9
J10	1	E6	C7
L10	1	F6	C5
N10	1	G6	C3
P10	1	H6	C1
A11	1	A7	D16
C11	1	B7	D14
E11	1	C7	D12
G11	1	D7	D10
I11	1	E7	D8
K11	1	F7	D6
M11	1	G7	D4
O11	1	H7	D2
B11	1	A8	D15
D11	1	B8	D13
F11	1	C8	D11
H11	1	D8	D9
J11	1	E8	D7
L11	1	F8	D5
N11	1	G8	D3
P11	1	H8	D1
A12	1	A9	E16
C12	1	B9	E14
E12	1	C9	E12
G12	1	D9	E10
I12	1	E9	E8
K12	1	F9	E6
M12	1	G9	E4
O12	1	H9	E2
B12	1	A10	E15
D12	1	B10	E13
F12	1	C10	E11
H12	1	D10	E9
J12	1	E10	E7
L12	1	F10	E5
N12	1	G10	E3
P12	1	H10	E1
A13	1	A11	F16
C13	1	B11	F14
E13	1	C11	F12
G13	1	D11	F10
I13	1	E11	F8
K13	1	F11	F6
M13	1	G11	F4
O13	1	H11	F2
B13	1	A12	F15
D13	1	B12	F13
F13	1	C12	F11
H13	1	D12	F9
J13	1	E12	F7
L13	1	F12	F5
N13	1	G12	F3
P13	1	H12	F1
A14	2	A1	G16
C14	2	B1	G14
E14	2	C1	G12
G14	2	D1	G10
I14	2	E1	G8
K14	2	F1	G6
M14	2	G1	G4
O14	2	H1	G2
B14	2	A2	G15
D14	2	B2	G13
F14	2	C2	G11
H14	2	D2	G9
J14	2	E2	G7
L14	2	F2	G5
N14	2	G2	G3
P14	2	H2	G1
A15	2	A3	H16
C15	2	B3	H14
E15	2	C3	H12
G15	2	D3	H10
I15	2	E3	H8
K15	2	F3	H6
M15	2	G3	H4
O15	2	H3	H2
B15	2	A4	H15
D15	2	B4	H13
F15	2	C4	H11
H15	2	D4	H9
J15	2	E4	H7
L15	2	F4	H5
N15	2	G4	H3
P15	2	H4	H1
A16	2	A5	I16
C16	2	B5	I14
E16	2	C5	I12
G16	2	D5	I10
I16	2	E5	I8
K16	2	F5	I6
M16	2	G5	I4
O16	2	H5	I2
B16	2	A6	I15
D16	2	B6	I13
F16	2	C6	I11
H16	2	D6	I9
J16	2	E6	I7
L16	2	F6	I5
N16	2	G6	I3
P16	2	H6	I1
A17	2	A7	J16
C17	2	B7	J14
E17	2	C7	J12
G17	2	D7	J10
I17	2	E7	J8
K17	2	F7	J6
M17	2	G7	J4
O17	2	H7	J2
B17	2	A8	J15
D17	2	B8	J13
F17	2	C8	J11
H17	2	D8	J9
J17	2	E8	J7
L17	2	F8	J5
N17	2	G8	J3
P17	2	H8	J1

## Sheet: SM3_Coordinates
Well_ID	Spatial_1	Spatial_2	reads
BSS3_A10_plate1_E15	5	15	1293347
BSS3_A12_plate1_F15	6	15	1449119
BSS3_A2_plate2_G15	7	15	1917782
BSS3_A2_plate1_A15	1	15	502663
BSS3_A3_plate1_B16	2	16	991822
BSS3_A4_plate2_H15	8	15	1472457
BSS3_A4_plate1_B15	2	15	870825
BSS3_A5_plate1_C16	3	16	718571
BSS3_A7_plate1_D16	4	16	1378114
BSS3_A8_plate1_D15	4	15	788223
BSS3_B10_plate1_E13	5	13	494234
BSS3_B11_plate1_F14	6	14	1553000
BSS3_B12_plate1_F13	6	13	977404
BSS3_B1_plate2_G14	7	14	1242469
BSS3_B2_plate2_G13	7	13	804046
BSS3_B2_plate1_A13	1	13	579709
BSS3_B3_plate2_H14	8	14	2211049
BSS3_B3_plate1_B14	2	14	1166276
BSS3_B4_plate2_H13	8	13	1386680
BSS3_B4_plate1_B13	2	13	1289580
BSS3_B5_plate2_I14	9	14	414691
BSS3_B5_plate1_C14	3	14	1321969
BSS3_B6_plate2_I13	9	13	542978
BSS3_B6_plate1_C13	3	13	1127192
BSS3_B7_plate2_J14	10	14	835737
BSS3_B7_plate1_D14	4	14	895882
BSS3_B8_plate2_J13	10	13	663683
BSS3_B8_plate1_D13	4	13	933763
BSS3_B9_plate1_E14	5	14	460783
BSS3_C10_plate1_E11	5	11	733366
BSS3_C12_plate1_F11	6	11	816500
BSS3_C1_plate2_G12	7	12	1148665
BSS3_C1_plate1_A12	1	12	1128622
BSS3_C2_plate2_G11	7	11	1013633
BSS3_C2_plate1_A11	1	11	766524
BSS3_C3_plate2_H12	8	12	1311131
BSS3_C4_plate2_H11	8	11	1190345
BSS3_C4_plate1_B11	2	11	1277806
BSS3_C5_plate2_I12	9	12	796999
BSS3_C5_plate1_C12	3	12	653111
BSS3_C6_plate2_I11	9	11	434443
BSS3_C6_plate1_C11	3	11	591168
BSS3_C7_plate2_J12	10	12	114281
BSS3_C7_plate1_D12	4	12	571515
BSS3_C8_plate1_D11	4	11	910220
BSS3_C9_plate1_E12	5	12	884930
BSS3_D10_plate1_E9	5	9	1413292
BSS3_D11_plate1_F10	6	10	1164412
BSS3_D12_plate1_F9	6	9	1985938
BSS3_D1_plate2_G10	7	10	817314
BSS3_D2_plate2_G9	7	9	1200790
BSS3_D2_plate1_A9	1	9	647110
BSS3_D3_plate2_H10	8	10	2171641
BSS3_D3_plate1_B10	2	10	1342130
BSS3_D4_plate2_H9	8	9	488202
BSS3_D4_plate1_B9	2	9	831901
BSS3_D5_plate2_I10	9	10	2458094
BSS3_D5_plate1_C10	3	10	1463537
BSS3_D6_plate2_I9	9	9	1084860
BSS3_D6_plate1_C9	3	9	638489
BSS3_D7_plate1_D10	4	10	703972
BSS3_D8_plate1_D9	4	9	736964
BSS3_D9_plate1_E10	5	10	1908930
BSS3_E10_plate1_E7	5	7	1025567
BSS3_E11_plate1_F8	6	8	1121343
BSS3_E12_plate1_F7	6	7	1474322
BSS3_E1_plate2_G8	7	8	769015
BSS3_E2_plate2_G7	7	7	987808
BSS3_E3_plate2_H8	8	8	2405188
BSS3_E3_plate1_B8	2	8	1300246
BSS3_E4_plate2_H7	8	7	526229
BSS3_E4_plate1_B7	2	7	589683
BSS3_E5_plate2_I8	9	8	470495
BSS3_E5_plate1_C8	3	8	834061
BSS3_E6_plate1_C7	3	7	548906
BSS3_E7_plate1_D8	4	8	449788
BSS3_E8_plate1_D7	4	7	243045
BSS3_E9_plate1_E8	5	8	1270252
BSS3_F10_plate1_E5	5	5	1024948
BSS3_F11_plate1_F6	6	6	1636557
BSS3_F12_plate1_F5	6	5	1481198
BSS3_F1_plate2_G6	7	6	1177501
BSS3_F2_plate2_G5	7	5	145034
BSS3_F3_plate2_H6	8	6	296056
BSS3_F3_plate1_B6	2	6	352376
BSS3_F4_plate1_B5	2	5	703556
BSS3_F5_plate1_C6	3	6	301809
BSS3_F6_plate1_C5	3	5	661216
BSS3_F7_plate1_D6	4	6	582167
BSS3_F8_plate1_D5	4	5	296524
BSS3_F9_plate1_E6	5	6	600770
BSS3_G10_plate1_E3	5	3	1054525
BSS3_G11_plate1_F4	6	4	536838
BSS3_G12_plate1_F3	6	3	789183
BSS3_G1_plate2_G4	7	4	1234977
BSS3_G2_plate2_G3	7	3	687159
BSS3_G5_plate1_C4	3	4	389130
BSS3_G7_plate1_D4	4	4	476053
BSS3_G8_plate1_D3	4	3	734000
BSS3_G9_plate1_E4	5	4	1004883
BSS3_H10_plate1_E1	5	1	828886
BSS3_H11_plate1_F2	6	2	506109
BSS3_H12_plate1_F1	6	1	674473
BSS3_H1_plate2_G2	7	2	1597464
BSS3_H2_plate2_G1	7	1	975564
BSS3_H3_plate2_H2	8	2	1694304
BSS3_H7_plate1_D2	4	2	1524938
BSS3_H9_plate1_E2	5	2	599055
